# Supplementary material for: Storage Stability of a Multifunctional Fermented Blend Based on Sacha Inchi (Plukenetia volubilis) Oil Press Cake and Yacon (Smallanthus sonchifolius) Flour: Physicochemical Properties, Bioactivity, and Prebiotic–Probiotic Potential
Source: Foods. 2026 Jun 13;15(12):2131. doi: 10.3390/foods15122131 (PMC13298376; doi:10.3390/foods15122131)
Supplement: Supplementary file 1 [file foods-15-02131-s001.zip]

Archive with 1 entries (1 files):
- foods-4301356-supplementary.pdf
